# Supplementary material for: A retrospective cohort study of clinical characteristics and outcomes of type 2 diabetic patients with kidney disease
Source: PeerJ. 2024 Feb 19;12:e16915. doi: 10.7717/peerj.16915 (PMC10883152; doi:10.7717/peerj.16915)
Supplement: Supplemental Information 2 [file peerj-12-16915-s002.r]

install.packages("ggplot2")
library(ggplot2)
library(ggpubr)

install.packages("survival")
library(survival)
install.packages("survminer")
library(survminer)

library(xlsx)
setwd('F:/1research/DKD/analysize')
baseline <- read.xlsx('raw data.xlsx',sheetIndex = 1,header = T)
Surv(baseline$follow.time.month,baseline$endpoint)
fit <- survfit(Surv(follow.time.month,endpoint)~group,data = baseline)
ggsurvplot(fit,
           pval = T,conf.int = T,
           risk.table = T,
           risk.table.col = "strata",
           surv.median.line = "hv",
           ggtheme = theme_bw(),
           palette = c("#E7B800","#2E9FDF","#FF0000"),)

summary(fit)
